# Supplementary material for: The genus Deschampsia and the epithet “ alpina”
Source: PhytoKeys. 2021 Sep 3;181:95–103. doi: 10.3897/phytokeys.181.69546 (PMC8433124; doi:10.3897/phytokeys.181.69546)
Supplement: XML Treatment for Deschampsia cespitosa subsp. neoalpina [file phytokeys.181.69546-treatment1.xml]

<!DOCTYPE tp:taxon-treatment
  PUBLIC "-//TaxonX//DTD Taxonomic Treatment Publishing DTD v0 20100105//EN" "tax-treatment-NSO.dtd">
<tp:taxon-treatment xmlns:tp="http://www.plazi.org/taxpub"><tp:treatment-meta><kwd-group><label>Taxon classification</label><kwd><named-content xmlns:xlink="http://www.w3.org/1999/xlink" content-type="kingdom">Plantae</named-content></kwd></kwd-group><mixed-citation publication-type="journal"><person-group><name><surname>Chiapella</surname><given-names>Jorge O.</given-names></name><name><surname>Xue</surname><given-names>Zhi-Qing</given-names></name><name><surname>Greimler</surname><given-names>Josef</given-names></name></person-group><article-title>The genus <italic><tp:taxon-name><tp:taxon-name-part taxon-name-part-type="genus" reg="Deschampsia">Deschampsia</tp:taxon-name-part></tp:taxon-name></italic> and the epithet “ <italic>alpina</italic>”</article-title><source>PhytoKeys</source><day>03</day><month>9</month><year>2021</year><volume>181</volume><fpage>95</fpage><lpage>103</lpage><pub-id pub-id-type="doi">10.3897/phytokeys.181.69546</pub-id></mixed-citation></tp:treatment-meta><tp:nomenclature><tp:taxon-name>
            <object-id xmlns:xlink="http://www.w3.org/1999/xlink" content-type="arpha" xlink:type="simple">CFA29299-6798-5881-A3C6-46655CA39A94</object-id>
            <tp:taxon-name-part taxon-name-part-type="genus" reg="Deschampsia">Deschampsia</tp:taxon-name-part>
            <tp:taxon-name-part taxon-name-part-type="species" reg="cespitosa">cespitosa</tp:taxon-name-part>
            <tp:taxon-name-part taxon-name-part-type="infraspecific-rank">subsp.</tp:taxon-name-part>
            <tp:taxon-name-part taxon-name-part-type="subspecies" reg="neoalpina">neoalpina</tp:taxon-name-part>
          </tp:taxon-name><tp:taxon-authority>Chiapella, Xue &amp; Greimler.</tp:taxon-authority><tp:nomenclature-citation-list><tp:nomenclature-citation><tp:taxon-name>
                <tp:taxon-name-part taxon-name-part-type="genus" reg="Aira"/>
                <tp:taxon-name-part taxon-name-part-type="species" reg="alpina"/>
              </tp:taxon-name><comment>≡ <tp:taxon-name><tp:taxon-name-part taxon-name-part-type="genus" reg="Aira">Aira</tp:taxon-name-part><tp:taxon-name-part taxon-name-part-type="species" reg="alpina">alpina</tp:taxon-name-part></tp:taxon-name> L. Sp. Pl. 65. 1753. </comment></tp:nomenclature-citation><tp:nomenclature-citation><tp:taxon-name>
                <tp:taxon-name-part taxon-name-part-type="genus" reg="Deschampsia"/>
                <tp:taxon-name-part taxon-name-part-type="species" reg="alpina"/>
              </tp:taxon-name><comment>≡ <tp:taxon-name><tp:taxon-name-part taxon-name-part-type="genus" reg="Deschampsia">Deschampsia</tp:taxon-name-part><tp:taxon-name-part taxon-name-part-type="species" reg="alpina">alpina</tp:taxon-name-part></tp:taxon-name> (L.) Roem. &amp; Schult. Syst. Veg. 2: 686. 1817. </comment></tp:nomenclature-citation><tp:nomenclature-citation><tp:taxon-name>
                <tp:taxon-name-part taxon-name-part-type="genus" reg="Aira"/>
                <tp:taxon-name-part taxon-name-part-type="species" reg="alpina"/>
              </tp:taxon-name><comment>≡ <tp:taxon-name><tp:taxon-name-part taxon-name-part-type="genus" reg="Aira">Aira</tp:taxon-name-part><tp:taxon-name-part taxon-name-part-type="species" reg="alpina">alpina</tp:taxon-name-part></tp:taxon-name> Lilj., Utkast Sv. Fl. 49. 1792. </comment></tp:nomenclature-citation><tp:nomenclature-citation><tp:taxon-name>
                <tp:taxon-name-part taxon-name-part-type="genus" reg="Aira"/>
                <tp:taxon-name-part taxon-name-part-type="species" reg="alpina"/>
                <tp:taxon-name-part taxon-name-part-type="variety" reg="vivipara"/>
              </tp:taxon-name><comment>≡ <tp:taxon-name><tp:taxon-name-part taxon-name-part-type="genus" reg="Aira">Aira</tp:taxon-name-part><tp:taxon-name-part taxon-name-part-type="species" reg="alpina">alpina</tp:taxon-name-part><tp:taxon-name-part taxon-name-part-type="infraspecific-rank">var.</tp:taxon-name-part><tp:taxon-name-part taxon-name-part-type="variety" reg="vivipara">vivipara</tp:taxon-name-part></tp:taxon-name> Parn., Grasses Brit.: 242 t. 109. 1845. </comment></tp:nomenclature-citation><tp:nomenclature-citation><tp:taxon-name>
                <tp:taxon-name-part taxon-name-part-type="genus" reg="Avena"/>
                <tp:taxon-name-part taxon-name-part-type="species" reg="alpina"/>
              </tp:taxon-name><comment>≡ <tp:taxon-name><tp:taxon-name-part taxon-name-part-type="genus" reg="Avena">Avena</tp:taxon-name-part><tp:taxon-name-part taxon-name-part-type="species" reg="alpina">alpina</tp:taxon-name-part></tp:taxon-name> (L.) Trin., Fund. Agrost.: 157. 1820. </comment></tp:nomenclature-citation><tp:nomenclature-citation><tp:taxon-name>
                <tp:taxon-name-part taxon-name-part-type="genus" reg="Aira"/>
                <tp:taxon-name-part taxon-name-part-type="species" reg="caespitosa"/>
              </tp:taxon-name><comment>≡ <tp:taxon-name><tp:taxon-name-part taxon-name-part-type="genus" reg="Aira">Aira</tp:taxon-name-part><tp:taxon-name-part taxon-name-part-type="species" reg="caespitosa">caespitosa</tp:taxon-name-part></tp:taxon-name> subsp. <tp:taxon-name><tp:taxon-name-part taxon-name-part-type="genus" reg="Aira"/><tp:taxon-name-part taxon-name-part-type="species" reg="caespitosa"/><tp:taxon-name-part taxon-name-part-type="subspecies" reg="alpina">alpina</tp:taxon-name-part></tp:taxon-name> (L.) Hook. f. Student Fl. Brit. Isl. 3: 437. 1870. </comment></tp:nomenclature-citation><tp:nomenclature-citation><tp:taxon-name>
                <tp:taxon-name-part taxon-name-part-type="genus" reg="Aira"/>
                <tp:taxon-name-part taxon-name-part-type="species" reg="major"/>
                <tp:taxon-name-part taxon-name-part-type="subspecies" reg="alpina"/>
              </tp:taxon-name><comment>≡ <tp:taxon-name><tp:taxon-name-part taxon-name-part-type="genus" reg="Aira">Aira</tp:taxon-name-part><tp:taxon-name-part taxon-name-part-type="species" reg="major">major</tp:taxon-name-part><tp:taxon-name-part taxon-name-part-type="infraspecific-rank">subsp.</tp:taxon-name-part><tp:taxon-name-part taxon-name-part-type="subspecies" reg="alpina">alpina</tp:taxon-name-part></tp:taxon-name> (L.) Syme ex J.E. Sowerby, Engl. Bot. (ed. 3B) 11: 65. 1877. </comment></tp:nomenclature-citation><tp:nomenclature-citation><tp:taxon-name>
                <tp:taxon-name-part taxon-name-part-type="genus" reg="Deschampsia"/>
                <tp:taxon-name-part taxon-name-part-type="species" reg="cespitosa"/>
              </tp:taxon-name><comment>≡ <tp:taxon-name><tp:taxon-name-part taxon-name-part-type="genus" reg="Deschampsia">Deschampsia</tp:taxon-name-part><tp:taxon-name-part taxon-name-part-type="species" reg="cespitosa">cespitosa</tp:taxon-name-part></tp:taxon-name> (L.) P.Beauv. var. <tp:taxon-name><tp:taxon-name-part taxon-name-part-type="genus" reg="Deschampsia"/><tp:taxon-name-part taxon-name-part-type="species" reg="cespitosa"/><tp:taxon-name-part taxon-name-part-type="variety" reg="alpina">alpina</tp:taxon-name-part></tp:taxon-name> Vasey in Beal, Grasses N. Amer. 2: 368. 1896. </comment></tp:nomenclature-citation><tp:nomenclature-citation><tp:taxon-name>
                <tp:taxon-name-part taxon-name-part-type="genus" reg="Deschampsia"/>
                <tp:taxon-name-part taxon-name-part-type="species" reg="cespitosa"/>
                <tp:taxon-name-part taxon-name-part-type="subspecies" reg="alpina"/>
              </tp:taxon-name><comment>≡ <tp:taxon-name><tp:taxon-name-part taxon-name-part-type="genus" reg="Deschampsia">Deschampsia</tp:taxon-name-part><tp:taxon-name-part taxon-name-part-type="species" reg="cespitosa">cespitosa</tp:taxon-name-part><tp:taxon-name-part taxon-name-part-type="infraspecific-rank">subsp.</tp:taxon-name-part><tp:taxon-name-part taxon-name-part-type="subspecies" reg="alpina">alpina</tp:taxon-name-part></tp:taxon-name> (L.) Tzvel., in Fed., Fl. Evrop. Chasti SSSR 1: 209. 1974. </comment></tp:nomenclature-citation><tp:nomenclature-citation><tp:taxon-name>
                <tp:taxon-name-part taxon-name-part-type="genus" reg="Aira"/>
                <tp:taxon-name-part taxon-name-part-type="species" reg="alpina"/>
              </tp:taxon-name><comment>= <tp:taxon-name><tp:taxon-name-part taxon-name-part-type="genus" reg="Aira">Aira</tp:taxon-name-part><tp:taxon-name-part taxon-name-part-type="species" reg="alpina">alpina</tp:taxon-name-part></tp:taxon-name> Roth, Tent. Fl. Germ. 2(1): 98. 1789. </comment></tp:nomenclature-citation><tp:nomenclature-citation><tp:taxon-name>
                <tp:taxon-name-part taxon-name-part-type="genus" reg="Aira"/>
                <tp:taxon-name-part taxon-name-part-type="species" reg="laevigata"/>
              </tp:taxon-name><comment>= <tp:taxon-name><tp:taxon-name-part taxon-name-part-type="genus" reg="Aira">Aira</tp:taxon-name-part><tp:taxon-name-part taxon-name-part-type="species" reg="laevigata">laevigata</tp:taxon-name-part></tp:taxon-name> Sm., Engl. Bot. 30: t. 2102. 1810. </comment></tp:nomenclature-citation><tp:nomenclature-citation><tp:taxon-name>
                <tp:taxon-name-part taxon-name-part-type="genus" reg="Deschampsia"/>
                <tp:taxon-name-part taxon-name-part-type="species" reg="laevigata"/>
              </tp:taxon-name><comment>= <tp:taxon-name><tp:taxon-name-part taxon-name-part-type="genus" reg="Deschampsia">Deschampsia</tp:taxon-name-part><tp:taxon-name-part taxon-name-part-type="species" reg="laevigata">laevigata</tp:taxon-name-part></tp:taxon-name> (Sm.) Roem. &amp; Schult., Syst. Veg. 2: 687. 1817. </comment></tp:nomenclature-citation><tp:nomenclature-citation><tp:taxon-name>
                <tp:taxon-name-part taxon-name-part-type="genus" reg="Deschampsia"/>
                <tp:taxon-name-part taxon-name-part-type="species" reg="cespitosa"/>
                <tp:taxon-name-part taxon-name-part-type="variety" reg="alpina"/>
              </tp:taxon-name><comment>= <tp:taxon-name><tp:taxon-name-part taxon-name-part-type="genus" reg="Deschampsia">Deschampsia</tp:taxon-name-part><tp:taxon-name-part taxon-name-part-type="species" reg="cespitosa">cespitosa</tp:taxon-name-part><tp:taxon-name-part taxon-name-part-type="infraspecific-rank">var.</tp:taxon-name-part><tp:taxon-name-part taxon-name-part-type="variety" reg="alpina">alpina</tp:taxon-name-part></tp:taxon-name> Schur, Oesterr. Bot. Z. 9: 326. 1859. </comment></tp:nomenclature-citation><tp:nomenclature-citation><tp:taxon-name>
                <tp:taxon-name-part taxon-name-part-type="genus" reg="Deschampsia"/>
                <tp:taxon-name-part taxon-name-part-type="species" reg="cespitosa"/>
                <tp:taxon-name-part taxon-name-part-type="variety" reg="alpina"/>
              </tp:taxon-name><comment>= <tp:taxon-name><tp:taxon-name-part taxon-name-part-type="genus" reg="Deschampsia">Deschampsia</tp:taxon-name-part><tp:taxon-name-part taxon-name-part-type="species" reg="cespitosa">cespitosa</tp:taxon-name-part><tp:taxon-name-part taxon-name-part-type="infraspecific-rank">var.</tp:taxon-name-part><tp:taxon-name-part taxon-name-part-type="variety" reg="alpina">alpina</tp:taxon-name-part></tp:taxon-name> Gaudin ex Ducommun, Taschenb. Schweiz. Bot, 861. 1869. </comment></tp:nomenclature-citation><tp:nomenclature-citation><tp:taxon-name>
                <tp:taxon-name-part taxon-name-part-type="genus" reg="Deschampsia"/>
                <tp:taxon-name-part taxon-name-part-type="species" reg="cespitosa"/>
              </tp:taxon-name><comment>= <tp:taxon-name><tp:taxon-name-part taxon-name-part-type="genus" reg="Deschampsia">Deschampsia</tp:taxon-name-part><tp:taxon-name-part taxon-name-part-type="species" reg="cespitosa">cespitosa</tp:taxon-name-part></tp:taxon-name> var. <tp:taxon-name><tp:taxon-name-part taxon-name-part-type="genus" reg="Deschampsia"/><tp:taxon-name-part taxon-name-part-type="species" reg="cespitosa"/><tp:taxon-name-part taxon-name-part-type="variety" reg="alpina">alpina</tp:taxon-name-part></tp:taxon-name> (Hoppe) Honda (J. Fac. Sci. Univ. Tokyo (1): 139. 1930. </comment></tp:nomenclature-citation><tp:nomenclature-citation><tp:taxon-name>
                <tp:taxon-name-part taxon-name-part-type="genus" reg="Aira"/>
                <tp:taxon-name-part taxon-name-part-type="species" reg="caespitosa"/>
                <tp:taxon-name-part taxon-name-part-type="variety" reg="alpina"/>
              </tp:taxon-name><comment>= <tp:taxon-name><tp:taxon-name-part taxon-name-part-type="genus" reg="Aira">Aira</tp:taxon-name-part><tp:taxon-name-part taxon-name-part-type="species" reg="caespitosa">caespitosa</tp:taxon-name-part><tp:taxon-name-part taxon-name-part-type="infraspecific-rank">var.</tp:taxon-name-part><tp:taxon-name-part taxon-name-part-type="variety" reg="alpina">alpina</tp:taxon-name-part></tp:taxon-name> Hoppe, Flora: 166. 1817–1823. </comment></tp:nomenclature-citation><tp:nomenclature-citation><tp:taxon-name>
                <tp:taxon-name-part taxon-name-part-type="genus" reg="Deschampsia"/>
                <tp:taxon-name-part taxon-name-part-type="species" reg="cespitosa"/>
                <tp:taxon-name-part taxon-name-part-type="variety" reg="alpina"/>
              </tp:taxon-name><comment>= <tp:taxon-name><tp:taxon-name-part taxon-name-part-type="genus" reg="Deschampsia">Deschampsia</tp:taxon-name-part><tp:taxon-name-part taxon-name-part-type="species" reg="cespitosa">cespitosa</tp:taxon-name-part><tp:taxon-name-part taxon-name-part-type="infraspecific-rank">var.</tp:taxon-name-part><tp:taxon-name-part taxon-name-part-type="variety" reg="alpina">alpina</tp:taxon-name-part></tp:taxon-name> (Hoppe) Honda, J. Fac. Sci. Univ. Tokyo, Sect. 3, Bot. a3(1): 139. 1930. </comment></tp:nomenclature-citation><tp:nomenclature-citation><tp:taxon-name>
                <tp:taxon-name-part taxon-name-part-type="genus" reg="Aira"/>
                <tp:taxon-name-part taxon-name-part-type="species" reg="caespitosa"/>
                <tp:taxon-name-part taxon-name-part-type="variety" reg="alpina"/>
              </tp:taxon-name><comment>= <tp:taxon-name><tp:taxon-name-part taxon-name-part-type="genus" reg="Aira">Aira</tp:taxon-name-part><tp:taxon-name-part taxon-name-part-type="species" reg="caespitosa">caespitosa</tp:taxon-name-part><tp:taxon-name-part taxon-name-part-type="infraspecific-rank">var.</tp:taxon-name-part><tp:taxon-name-part taxon-name-part-type="variety" reg="alpina">alpina</tp:taxon-name-part></tp:taxon-name> Gaudin, Fl. Helv. 1: 323. 1828. </comment></tp:nomenclature-citation><tp:nomenclature-citation><tp:taxon-name>
                <tp:taxon-name-part taxon-name-part-type="genus" reg="Deschampsia"/>
                <tp:taxon-name-part taxon-name-part-type="species" reg="cespitosa"/>
                <tp:taxon-name-part taxon-name-part-type="variety" reg="alpina"/>
              </tp:taxon-name><comment>= <tp:taxon-name><tp:taxon-name-part taxon-name-part-type="genus" reg="Deschampsia">Deschampsia</tp:taxon-name-part><tp:taxon-name-part taxon-name-part-type="species" reg="cespitosa">cespitosa</tp:taxon-name-part><tp:taxon-name-part taxon-name-part-type="infraspecific-rank">var.</tp:taxon-name-part><tp:taxon-name-part taxon-name-part-type="variety" reg="alpina">alpina</tp:taxon-name-part></tp:taxon-name> Gaudin ex Ducommun, Taschenb. Schweiz. Bot. 861. 1869. </comment></tp:nomenclature-citation><tp:nomenclature-citation><tp:taxon-name>
                <tp:taxon-name-part taxon-name-part-type="genus" reg="Aira"/>
                <tp:taxon-name-part taxon-name-part-type="species" reg="caespitosa"/>
                <tp:taxon-name-part taxon-name-part-type="variety" reg="alpina"/>
              </tp:taxon-name><comment>= <tp:taxon-name><tp:taxon-name-part taxon-name-part-type="genus" reg="Aira">Aira</tp:taxon-name-part><tp:taxon-name-part taxon-name-part-type="species" reg="caespitosa">caespitosa</tp:taxon-name-part><tp:taxon-name-part taxon-name-part-type="infraspecific-rank">var.</tp:taxon-name-part><tp:taxon-name-part taxon-name-part-type="variety" reg="alpina">alpina</tp:taxon-name-part></tp:taxon-name> Heuff. Verhandlungen der Zoologisch-botanischen Gesellschaft in Wien 8: 228. 1858. </comment></tp:nomenclature-citation><tp:nomenclature-citation><tp:taxon-name>
                <tp:taxon-name-part taxon-name-part-type="genus" reg="Aira"/>
                <tp:taxon-name-part taxon-name-part-type="species" reg="vivipara"/>
              </tp:taxon-name><comment>= <tp:taxon-name><tp:taxon-name-part taxon-name-part-type="genus" reg="Aira">Aira</tp:taxon-name-part><tp:taxon-name-part taxon-name-part-type="species" reg="vivipara">vivipara</tp:taxon-name-part></tp:taxon-name> Steud., Syn. Pl. Glumac. 1: 222. 1854. </comment></tp:nomenclature-citation><tp:nomenclature-citation><tp:taxon-name>
                <tp:taxon-name-part taxon-name-part-type="genus" reg="Aira"/>
                <tp:taxon-name-part taxon-name-part-type="species" reg="alpina"/>
                <tp:taxon-name-part taxon-name-part-type="variety" reg="vivipara"/>
              </tp:taxon-name><comment>= <tp:taxon-name><tp:taxon-name-part taxon-name-part-type="genus" reg="Aira">Aira</tp:taxon-name-part><tp:taxon-name-part taxon-name-part-type="species" reg="alpina">alpina</tp:taxon-name-part><tp:taxon-name-part taxon-name-part-type="infraspecific-rank">var.</tp:taxon-name-part><tp:taxon-name-part taxon-name-part-type="variety" reg="vivipara">vivipara</tp:taxon-name-part></tp:taxon-name> (Steud.) Lange, Consp. Fl. Groenland. 3: 163. 1880. </comment></tp:nomenclature-citation></tp:nomenclature-citation-list></tp:nomenclature><tp:treatment-sec sec-type="material" id="SECID0EOEAG"><title>Type.</title><p>Sweden, Torne Lappmark, Mt. Njuolja, 25.07.1950, leg. N.D.Simpson 50133 (BM), neotype selected by Cope in Cafferty et al., Taxon 49: 293. 2000.</p></tp:treatment-sec></tp:taxon-treatment>
